# Supplementary material for: Premature thymic functional senescence is a hallmark of childhood acute lymphoblastic leukemia survivorship
Source: Blood Cancer J. 2024 Jun 13;14(1):96. doi: 10.1038/s41408-024-01071-1 (PMC11176394; doi:10.1038/s41408-024-01071-1)
Supplement: Supplementary file 2 — Supplementary table 3 [file 41408_2024_1071_MOESM2_ESM.xlsx]

## Sheet: Feuil1
Supplementary Table 3 : Relationship between age, TREC and immunoage gain with clinical and biochemical parameters.
	All cALL			cALL_Male			cALL_Female
Clinical outcomes	chronoage	TREC	Immunoage gain (years)	chronoage	TREC	Immunoage gain (years)	chronoage	TREC	Immunoage gain (years)
Waist circumference	1.189 (1.116-1.265)	0.144 (0.031-0.669)	1.004 (0.977-1.031)	1.097 (0.986-1.221)	0.263 (0.014-5.108)	1.005 (0.959-1.054)	1.301 (1.176-1.441)	0.060 (0.008-0.479)	0.990 (0.952-1.03)
(Abnormal=positive, n=09 males & 30 females), OR (95% CI)	p<0.001	p=0.01	p=0.79	p=0.9	p=0.38	p=0.83	p<0.001	p=0.008	p=0.63
Hypertension (yes vs no), yes: 47 males & 32 females,	0.871 (0.825-0.920)	2.004 (0.591-6.793)	1.012 (0.991-1.033)	0.888 (0.827-0.952)	1.465 (0.28-7.658)	1.014 (0.988-1.041)	0.828 (0.751-0.912)	3.848 (0.582-25.464)	1.017 (0.98-1.055)
OR (95% CI)	p<0.001	p=0.26	p=0.28	p<0.001	p=0.65	p=0.30	p<0.001	p=0.16	p=0.38
Blood pressure Systolic, n=246 (122 males & 124 females)	r=0.289	r=-0.358	r=0.175	r=0.275	r=-0.319	r=0.235	r=0.315	r=-0.400	r=0.276
	p<0.001	p<0.001	p=0.006	p=0.002	p<0.001	p=0.009	p<0.001	p<0.001	p=0.002
Blood pressure Diastolic, n=246 (122 males & 124 females)	r=0.334	r=-0.310	r=0.146	r=0.402	r=-0.296	r=0.152	r=0.282	r=-0.312	r=0.194
	p<0.001	p<0.001	p=0.02	p<0.001	p<0.001	p=0.095	p=0.002	p<0.001	p=0.03
Body mass index (BMI), n=248 (124 males & 1124 females)	r=0.380	r=-273	r=0.117	r=0.306	r=-0.233	r=0.124	r=0.446	r=-318	r=0.101
	p<0.001	p<0.001	p=0.07	p<0.001	p=0.009	p=0.17	p<0.001	p<0.001	p=0.26
Adiposity in percent, n=237 (119 males & 118 females)	r=0.268	r=-0.159	r=0.146	r=0.245	r=-0.202	r=0.115	r=0.469	r=-0.286	r=0.057
	p<0.001	p=0.01	p=0.02	p=0.007	p=0.03	p=0.21	p<0.001	p=0.002	p=0.54
Blood creatinine, n=243 (121 males & 122 females)	r=0.301	r=-0.175	r=-0.050	r=0.475	r=-0.126	r=-0.071	r=0.155	r=-0.207	r=0.144
	p<0.001	p=0.006	p=0.44	p<0.001	p=0.17	p=0.44	p=0.09	p=0.02	p=0.11
Luteinizing hormone (LH), n=229 (116 males & 113 females)	r=0.141	r=-0.044	r=0.012	r=0.149	r=-0.143	r=0.091	r=0.180	r=-0.053	r=-0.049
	p=0.03	p=0.50	p=0.86	p=0.11	p=0.13	p=0.33	p=0.06	p=0.58	p=0.61
Testosterone n=117 (115 males et 02 females)	r=0.172	r=-0.030	r=-0.035	r=0.194	r=-0.038	r=-0.044	-	-	-
	p=0.06	p=0.75	p=0.71	p=0.04	p=0.69	p=0.64
Estradiol (E2), n=117 (03 males & 114 females)	r=0.338	r=-0.156	r=-0.24	-	-	-	r=0.348	r=-0.178	r=-0.012
	p<0.001	p=0.09	p=0.79				p<0.001	p=0.06	p=0.90
Dehydroepiandrosterone (DHEAS), n=233 (117 males & 116 females)	r=0.149	r=-0.190	r=0.066	r=0.219	r=-0.166	r=0.086	r=0.068	r=-0.210	r=0.201
	p=0.02	p=0.004	p=0.32	p=0.02	p=0.07	p=0.35	p=0.47	p=0.02	p=0.03
Insulin-like growth factor 1 (IGF-1), n=222 (108 males & 114 females)	r=-0.580	r=0.297	r=-0.072	r=-0.586	r=0.313	r=-0.089	r=-0.620	r=0.314	r=-0.003
	p<0.001	p<0.001	p=0.29	p<0.001	p<0.001	p=0.36	p<0.001	p<0.001	p=0.97
Cortisol, n=242 (120 males & 122 females)	r=0.129	r=-0.089	r=0.103	r=0.169	r=-0.191	r=0.136	r=0.154	r=-0.096	r=0.017
	p=0.045	p=0.17	p=0.11	p=0.07	p=0.04	p=0.14	p=0.09	p=0.29	p=0.85
Legends
TREC: T-cell receptor excision circle
cALL: Childhood acute lymphoblastic leukemia
